# Supplementary material for: Prediction of Atrial Fibrillation Recurrence after Thoracoscopic Surgical Ablation Using Machine Learning Techniques
Source: Diagnostics (Basel). 2021 Sep 28;11(10):1787. doi: 10.3390/diagnostics11101787 (PMC8534896; doi:10.3390/diagnostics11101787)
Supplement: Supplementary file 1 [file diagnostics-11-01787-s001.zip]

Archive with 1 entries (1 files):
- diagnostics-1355503-supplementary.pdf
